# Supplementary material for: Soluble P-selectin as an inflammatory mediator potentially influencing endothelial activation in people living with HIV in sub-rural areas of Limpopo, South Africa
Source: PLoS One. 2024 Nov 27;19(11):e0310056. doi: 10.1371/journal.pone.0310056 (PMC11602056; doi:10.1371/journal.pone.0310056)
Supplement: S5 File — (XLSX) [file pone.0310056.s005.xlsx]

## Sheet: Sheet1
ID	Studygroup	Parti.Type	age	gender	marital	Education	Employment	evertested	currentlyTakingmed	Coagulation	Ironsupplements	AnyHistory	GLUC	WHR	weight	Height	BMI	BMI_Newscale	Hip	waist	Systolic	Dystolic	pulse	LDLcalculated	LDLscaling	CHOL	Totalcholesterol	HDL	HDLscaling	TRIG	Triglyceride	Regimen1Comb	Regiemen2Comb	Line_of_Regimen	CD4A	WHO_stages	Month_HAART	Tobacco	Alcohol	Obesescale	WHRscale	YearofHIV	Glucoselevel	startDate	SBP_Newscale	Pselectin	Pselectinscale	sICAM	sICAMscale
178	HIV+	HAART-exposed	43	Female	Married	Primary	Unemployed	Yes	Yes	No	No	2	4.5	0.78	72.9	1.58	29.28	Overweight/obese	93.5	73	153	84	76	2.39	Normal	4.5	Normal	1.66	Desirable	1	Normal	AZT/AZT/3TC/NVPTC/EFV		1st line	489	350 - 499 cells/ul	108	No	No	Class 1 obesity	Good	2010	Normal	2010	High	0.69	Normal	1.46	Normal
186	HIV+	HAART-exposed	44	Female	Single	Secondary	Unemployed	Yes	Yes	No	No	2	6.1	0.73	65	1.64	24.17	Normal	97	71	128	75	72	2.34	Normal	4.9	Normal	1.96	Desirable	1.32	Normal	AZT/AZT/3TC/NVPTC/EFV		1st line	432	350 - 499 cells/ul	99	Yes	No	Normal weight	Excellent	2010	Pre-diabetic	2010	Normal	1.21	Normal	0.66	Normal
189	HIV+	HAART-exposed	51	Male	Single	Secondary	Unemployed	Yes	Yes	No	No	2	4.6	0.85	40.6	1.67	14.58		80	68	108	65	88	1.71	Normal	3.4	Normal	1.48	Desirable	0.47	Normal	AZT/AZT/3TC/NVPTC/EFV		1st line	467	350 - 499 cells/ul	144	No	Yes	Underweight	Excellent	2006	Normal	2006	Normal	0.16	Normal	0.22	Normal
192	HIV+	HAART-exposed	49	Female	Single	Secondary	Unemployed	Yes	Yes	No	No	2	5.4	0.87	50	1.48	22.86	Normal	87	76	99	65	82	1.74	Normal	4.1	Normal	1.84	Desirable	1.15	Normal	AZT/AZT/3TC/NVPTC/EFV		1st line	110	<200 cells/ul	120	No	No	Normal weight	At risk	2009	Normal	2009	Normal	1.61	Normal	0.19	Normal
193	HIV+	HAART-exposed	40	Male	Married	Secondary	Formal full time	Yes	Yes	No	No	2	4.9	0.8	70.3	1.86	20.39	Normal	96.3	77.3	116	78	68	0.35	Normal	2.3	Normal	1.07	Low	1.94	High	AZT/AZT/3TC/NVPTC/EFV		1st line	432	350 - 499 cells/ul	60	No	Yes	Normal weight	Excellent	2014	Normal	2014	Normal	0.55	Normal	0.24	Normal
200	HIV+	HAART-exposed	25	Female	Cohabitating	Secondary	Unemployed	Yes	Yes	No	No	2	4.1	0.76	50	1.58	20.16	Normal	91	69	136	78	95	1.93	Normal	3.7	Normal	1.24	Low	1.17	Normal	AZT/AZT/3TC/NVPTC/EFV		1st line	467	350 - 499 cells/ul	72	No	No	Normal weight	Good	2013	Normal	2013	High	1	Normal	0.47	Normal
234	HIV+	HAART-naive	55	Female	Single	Secondary	Unemployed	Yes	No	No	No	2	5.2	0.8	63.1	1.67	22.63	Normal	100	80	127	77	80	0.56	Normal	3.8	Normal	1.63	Desirable	3.54	High							No	No	Normal weight	Moderate		Normal		Normal	0.78	Normal	0.31	Normal
240	HIV-	HIV-	24	Female	Single	Secondary	Unemployed	Yes	No	No	No	2	4.6	0.82	51.1	1.59	20.17	Normal	87	71	127	79	120	4.69	High	7.8	High	2.28	Desirable	1.83	High							No	No	Normal weight	Moderate		Normal		Normal	3.99	Normal	0.25	Normal
243	HIV+	HAART-exposed	64	Female	Single	Primary	Unemployed	Yes	Yes	No	No	2	5.7	0.9	51	1.55	21.12	Normal	87	78	163	100	62	1.92	Normal	4.2	Normal	1.9	Desirable	0.83	Normal	AZT/AZT/3TC/NVPTC/EFV		1st line	462	350 - 499 cells/ul	102	Yes	No	Normal weight	At risk	2007	Normal	2007	High	0.6	Normal	0.46	Normal
244	HIV+	HAART-exposed	54	Male	Single	Secondary	Formal full time	Yes	No	No	No	2	4.9	0.92	116	1.97	29.99	Overweight/obese	101	93	125	72	75	2.38	Normal	4.6	Normal	1.88	Desirable	0.75	Normal		AZT/3TC/LPV-r	2nd line	152	<200 cells/ul	66	No	No	Class 1 obesity	Moderate	2014	Normal	2014	Normal	0.76	Normal	2.92	Normal
245	HIV+	HAART-exposed	39	Female	Single	Tertiary	Formal full time	Yes	Yes	No	No	2	5.6	0.82	100.2	1.7	34.51	Overweight/obese	126	103	136	89	89	1.55	Normal	3.4	Normal	1.19	Low	1.46	Normal	AZT/3TC/NVP		1st line	560	>=500 cells/ul	80	No	No	Class 2 obesity	Moderate	2012	Normal	2012	High	3.84	Normal	0.25	Normal
247	HIV+	HAART-exposed	44	Female	Cohabitating	Secondary	Formal full time	Yes	Yes	No	No	2	5.7	0.75	98.4	1.72	33.26	Overweight/obese	125	94	126	74	88	3.99	High	6	High	1.55	Desirable	1.02	Normal	AZT/AZT/3TC/NVPTC/EFV		1st line	780	>=500 cells/ul	96	No	No	Class 2 obesity	Good	2009	Normal	2009	Normal	0.41	Normal	0.38	Normal
248	HIV+	HAART-exposed	46	Male	Cohabitating	Secondary	Formal full time	Yes	Yes	No	No	2	6.3	0.76	49.6	1.79	15.48		87	66	137	79	60	4.04	High	6.8	High	2.32	Desirable	0.96	Normal	AZT/AZT/3TC/NVPTC/EFV		1st line	711	>=500 cells/ul	123	Yes	Yes	Underweight	Excellent	2008	Pre-diabetic	2008	High	1.02	Normal	0.21	Normal
250	HIV+	HAART-exposed	43	Male	Single	Secondary	Self	Yes	No	No	No	2	5.5	0.91	73.1	1.52	31.72	Overweight/obese	100	91	141	78	83	2.21	Normal	3.7	Normal	1.02	Low	1.04	Normal	AZT/AZT/3TC/NVPTC/EFV		1st line	111	<200 cells/ul	88	Yes	No	Class 2 obesity	Moderate	2011	Normal	2011	High	0.17	Normal	0.26	Normal
251	HIV+	HAART-exposed	38	Male	Married	Secondary	Formal full time	Yes	Yes	No	No	2	5.7	0.89	67.4	1.77	21.64	Normal	90.3	80	132	82	90	2.09	Normal	3.8	Normal	1.34	Desirable	0.81	Normal	AZT/AZT/3TC/NVPTC/EFV		1st line	519	>=500 cells/ul	13	No	Yes	Normal weight	Good	2016	Normal	2017	High	1.02	Normal	0.99	Normal
253	HIV+	HAART-exposed	44	Female	Single	Secondary	Formal full time	Yes	Yes	No	No	2	5.1	0.84	58.3	1.52	25.1	Overweight/obese	98	79	120	78	71	2.52	Normal	4.8	Normal	1.77	Desirable	1.12	Normal	AZT/AZT/3TC/NVPTC/EFV		1st line	615	>=500 cells/ul	120	Yes	No	Class 1 obesity	Moderate	2003	Normal	2008	Normal	0.63	Normal	0.55	Normal
259	HIV+	HAART-exposed	36	Female	Married	Secondary	Unemployed	Yes	Yes	No	No	2	7.8	0.81	76.1	1.54	32.3	Overweight/obese	108	91	144	69	77	3.88	High	6.3	High	1.89	Desirable	1.17	Normal	AZT/AZT/3TC/NVPTC/EFV		1st line	127	<200 cells/ul	72	No	No	Class 2 obesity	Moderate		Pre-diabetic	2012	High	0.9	Normal	1.19	Normal
260	HIV+	HAART-exposed	39	Male	Single	Secondary	Self	Yes	No	No	No	2	4.4	0.84	58.6	1.63	22.06	Normal	83	70	115	82	67	3.3	High	5.1	High	1.36	Desirable	0.97	Normal		AZT/3TC/LPV-r	2nd line	68	<200 cells/ul	96	No	No	Normal weight	Excellent	2010	Normal	2010	Normal	0.4	Normal	0.25	Normal
264	HIV-	HIV-	32	Female	Married	Secondary	Unemployed	Yes	No	No	No	2	5.8	0.87	72.1	1.67	25.85	Overweight/obese	104.1	90.5	99	71	70	2.79	Normal	4.4	Normal	1.12	Low	1.08	Normal							No	No	Class 1 obesity	At risk		Normal		Normal	0.03	Normal	0.01	Normal
266	HIV-	HIV-	23	Female	Single	Secondary	Unemployed	Yes	No	No	No	2	5.3	0.79	88.2	1.65	32.4	Overweight/obese	119	94	127	83	83	2.02	Normal	3.9	Normal	1.34	Desirable	1.18	Normal							No	Yes	Class 2 obesity	Good		Normal		Normal	0.33	Normal	1.02	Normal
267	HIV+	HAART-exposed	40	Male	Single	No formal	Unemployed	Yes	Yes	No	No	2	4.4	1.3	55.5	1.65	20.29	Normal	57.5	75	94	65	92	3.54	High	5.4	High	1.18	Desirable	1.5	Normal		AZT/3TC/LPV-r	2nd line	487	350 - 499 cells/ul	12	No	No	Normal weight	At risk	2017	Normal	2017	Normal	0.92	Normal	2.76	Normal
269	HIV-	HIV-	39	Female	Cohabitating	Primary	Formal full time	Yes	No	No	No	2	4.6	0.85	90.9	1.6	35.64	Overweight/obese	118	100	111	62	73	2.98	Normal	4.5	Normal	1.04	Low	1.06	Normal							Yes	No	Class 2 obesity	Moderate		Normal		Normal	0	Normal	0.02	Normal
270	HIV-	HIV-	26	Male	Single	Secondary	Unemployed	Yes	No	No	No	2	4.4	0.77	62	1.51	27.08	Overweight/obese	100	77	126	85	81	2.26	Normal	4	Normal	1.12	Desirable	1.36	Normal							No	No	Class 1 obesity	Excellent		Normal		Normal	0.03	Normal	0.03	Normal
272	HIV+	HAART-exposed	43	Female	Cohabitating	Primary	Self	Yes	Yes	No	No	2	5.8	0.81	74.5	1.55	31.01	Overweight/obese	110.8	90.2	154	80	78	2.75	Normal	4.5	Normal	1.1	Low	1.42	Normal	AZT/AZT/3TC/NVPTC/EFV		1st line	551	>=500 cells/ul	44	No	No	Class 2 obesity	Moderate	2014	Normal	2014	High	0.54	Normal	2.11	Normal
273	HIV-	HIV-	55	Female	Single	Primary	Formal full time	Yes	No	No	No	2	5.8	0.8	68.2	1.47	31.56	Overweight/obese	110	88.5	105	78	93	2.94	Normal	4.5	Normal	0.96	Low	1.33	Normal							No	No	Class 2 obesity	Moderate		Normal		Normal	0.36	Normal	1.46	Normal
275	HIV-	HIV-	21	Female	Single	Tertiary	Unemployed	Yes	No	No	No	2	6.9	0.72	46.5	1.39	24.07	Normal	86.5	62.5	113	72	99	3.05	High	4.8	Normal	1.4	Desirable	0.77	Normal							No	No	Normal weight	Excellent		Pre-diabetic		Normal	0.62	Normal	8.65	Normal
277	HIV+	HAART-exposed	33	Male	Cohabitating	No formal	Formal full time	Yes	Yes	No	No	2	5.6	0.86	86.7	1.64	32.08	Overweight/obese	112.5	97	132	91	65	2.27	Normal	4.2	Normal	1.44	Desirable	1.08	Normal	AZT/AZT/3TC/NVPTC/EFV		1st line	338	200 - 349 cells/ul	16	No	Yes	Class 2 obesity	Good	2016	Normal	2016	High	0.43	Normal	0.79	Normal
278	HIV-	HIV-	32	Female	Single	Secondary	Formal full time	Yes	No	No	No	2	3.5	0.78	70.7	1.62	26.84	Overweight/obese	110	86	159	94	82	3.7	High	5.9	High	1.22	Low	2.16	High							No	No	Class 1 obesity	Good		Normal		High	1.33	Normal	0.96	Normal
281	HIV-	HIV-	27	Female	Cohabitating	Secondary	Unemployed	Yes	No	No	No	2	5.2	0.79	93	1.57	37.73	Overweight/obese	126	99	90	68	81	1.46	Normal	3.2	Normal	1.34	Desirable	0.89	Normal							No	No	Class 2 obesity	Good		Normal		Normal	0.22	Normal	9.26	Normal
282	HIV-	HIV-	30	Male	Cohabitating	Secondary	Unemployed	Yes	No	No	No	2	5.7	0.82	58.6	1.59	23.18	Normal	98	80	105	64	69	2.42	Normal	4	Normal	1.13	Desirable	0.98	Normal							No	No	Normal weight	Excellent		Normal		Normal	0.7	Normal	0.05	Normal
284	HIV-	HIV-	47	Female	Cohabitating	Secondary	Unemployed	Yes	No	No	No	2	5.5	0.72	85.4	1.67	30.62	Overweight/obese	118.5	85	126	77	68	3.66	High	5.1	High	0.85	Low	1.3	Normal							No	No	Class 2 obesity	Excellent		Normal		Normal	0.08	Normal	0.03	Normal
286	HIV+	HAART-exposed	33	Female	Single	Tertiary	Unemployed	Yes	Yes	No	No	2	4.6	0.82	68.8	1.62	26.35	Overweight/obese	109	89	94	73	96	1.82	Normal	4.1	Normal	1.89	Desirable	0.86	Normal	AZT/AZT/3TC/NVPTC/EFV		1st line	257	200 - 349 cells/ul	28	No	Yes	Class 1 obesity	Moderate	2012	Normal	2015	Normal	0.66	Normal	40.43	High
289	HIV+	HAART-exposed	59	Male	Married	Primary	Formal full time	Yes	Yes	No	No	2	5.4	0.85	56.9	1.68	20.09	Normal	86.2	73	102	49	75	4.55	High	6.5	High	1.18	Desirable	1.69	Normal	AZT/AZT/3TC/NVPTC/EFV		1st line	207	200 - 349 cells/ul	90	Yes	No	Normal weight	Excellent	2009	Normal	2009	Normal	0.36	Normal	11.91	Normal
295	HIV+	HAART-exposed	68	Female	Single	Primary	Unemployed	Yes	Yes	No	No	2	5.8	0.89	62.1	1.63	23.37	Normal	99	88	148	86	86	2.71	Normal	5.4	High	1.63	Desirable	2.33	High	AZT/AZT/3TC/NVPTC/EFV		1st line	187	<200 cells/ul	57	No	No	Normal weight	At risk	2012	Normal		High	0.79	Normal	19.06	Normal
296	HIV+	HAART-exposed	49	Female	Cohabitating	Primary	Unemployed	Yes	Yes	No	No	2	5.8	0.87	57.3	1.56	23.64	Normal	91	79	119	78	103	3.44	High	5	Normal	0.77	Low	1.74	High	AZT/AZT/3TC/NVPTC/EFV		1st line	228	200 - 349 cells/ul	13	No	No	Normal weight	Good	2017	Normal	2017	Normal	0.32	Normal	0.07	Normal
297	HIV-	HIV-	54	Male	Married	Secondary	Unemployed	Yes	No	No	No	2	5.1	0.85	95.8	1.62	36.46	Overweight/obese	123	104.5	144	86	65	3.65	High	5.4	High	1.2	Desirable	1.22	Normal							No	No	Class 2 obesity	Excellent		Normal		High	0.61	Normal	0.24	Normal
299	HIV+	HIV-	37	Female	Married	Secondary	Unemployed	Yes	No	No	No	2	6	0.79	63.8	1.58	25.72	Overweight/obese	101	80	116	69	71	3.85	High	5.8	High	1.33	Desirable	1.36	Normal	AZT/AZT/3TC/NVPTC/EFV		1st line				No	Yes	Class 1 obesity	Good		Pre-diabetic		Normal	14.53	Normal	1.25	Normal
302	HIV+	HAART-exposed	36	Female	Single	No formal	Unemployed	Yes	Yes	No	No	2	4.6	0.82	65.9	1.5	29.29	Overweight/obese	103	84	121	72	63	1.93	Normal	4	Normal	1.69	Desirable	0.83	Normal		AZT/3TC/LPV-r	2nd line			108	No	No	Class 1 obesity	Moderate	2009	Normal	2009	Normal	0.93	Normal	19.34	Normal
303	HIV-	HIV-	40	Female	Cohabitating	Secondary	Unemployed	Yes	No	No	No	2	4.9	0.87	100.2	1.66	36.36	Overweight/obese	119	104	113	75	72	3.32	High	7.3	High	2.61	Desirable	3.01	High							No	No	Class 2 obesity	At risk		Normal		Normal	0.3	Normal	0.06	Normal
304	HIV+	HAART-naive	65	Male	Single	Primary	Unemployed	Yes	No	No	No	2	4.4	0.93	77.9	1.71	26.58	Overweight/obese	100	92.5	126	76	78	3.15	High	5	Normal	0.83	Low	2.24	High							No	No	Class 1 obesity	Moderate		Normal		Normal	0.89	Normal	2.86	Normal
307	HIV-	HIV-	27	Female	Cohabitating	Primary	Self	Yes	No	No	No	2	4.6	0.67	71.7	1.59	28.36	Overweight/obese	111	74	107	56	56	2.03	Normal	4.4	Normal	0.98	Low	3.05	High							No	No	Class 1 obesity	Excellent		Normal		Normal	7.99	Normal	2.34	Normal
312	HIV+	HAART-exposed	58	Female	Single	No formal	Unemployed	Yes	Yes	No	No	2	9.4	0.86	65.2	1.54	27.49	Overweight/obese	101.7	87.8	119	68	79	2.67	Normal	5.1	High	1.59	Desirable	1.85	High	AZT/AZT/3TC/NVPTC/EFV		1st line		>=500 cells/ul	151	No	No	Class 1 obesity	Moderate	2005	Diabetic	2005	Normal	0.29	Normal	0.04	Normal
317	HIV-	HIV-	49	Male	Single	Primary	Unemployed	Yes	No	No	No	2	5.2	0.91	56.9	1.72	19.19	Normal	89	81	140	89	89	4.53	High	5.9	High	0.84	Low	1.17	Normal							No	No	Normal weight	Moderate		Normal		High	1.11	Normal	89.76	High
318	HIV-	HIV-	36	Male	Single	Secondary	Unemployed	Yes	No	No	No	2	8	0.88	72.4	1.64	26.92	Overweight/obese	102.5	90.3	124	73	66	2.82	Normal	4.7	Normal	1.02	Low	1.9	High							Yes	No	Class 1 obesity	Good		Diabetic		Normal	0.3	Normal	0.04	Normal
320	HIV+	HAART-exposed	37	Female	Single	Secondary	Formal full time	Yes	Yes	No	No	2	6.5	0.86	63.5	1.52	27.67	Overweight/obese	103.7	89	108	60	98	1.91	Normal	4.3	Normal	1.99	Desirable	0.87	Normal	AZT/AZT/3TC/NVPTC/EFV		1st line	524	>=500 cells/ul	87	Yes	Yes	Class 1 obesity	Moderate	2011	Pre-diabetic	2011	Normal	0.35	Normal	0.04	Normal
321	HIV+	HAART-exposed	59	Female	Single	Primary	Casual jobs	Yes	Yes	No	No	2	5.8	0.87	60.4	1.68	21.32	Normal	97	84	132	82	80	1.97	Normal	3.8	Normal	1.22	Desirable	1.35	Normal	AZT/AZT/3TC/NVPTC/EFV		1st line		350 - 499 cells/ul	11	No	No	Class 1 obesity	Moderate	2017	Normal	2017	High	0.29	Normal	0.04	Normal
327	HIV+	HAART-exposed	43	Male	Cohabitating	Primary	Formal full time	Yes	Yes	No	No	2	5.4	0.91	59	1.17	43.1	Overweight/obese	95	86	119	67	75	3.93	High	6.1	High	1.52	Desirable	1.44	Normal	AZT/AZT/3TC/NVPTC/EFV		1st line	441	350 - 499 cells/ul	11	Yes	No	Class 3 obesity	Moderate	2017	Normal		Normal	1	Normal	13.36	Normal
332	HIV-	HIV-	35	Male	Single	Tertiary	Unemployed	Yes	No	No	No	2	5.6	0.88	76	1.63	28.6	Overweight/obese	109.3	96	121	77	65	2.79	Normal	4.8	Normal	0.86	Low	2.54	High							No	No	Class 1 obesity	Good		Normal		Normal	2.28	Normal	2.09	Normal
333	HIV-	HIV-	78	Male	Married	Secondary	Pensioner	Yes	No	No	No	2	5.5	0.96	65.2	1.54	27.49	Overweight/obese	98	93.7	123	66	67	3.93	High	6.1	High	1.49	Desirable	1.49	Normal							No	No	Class 1 obesity	At risk		Normal		Normal	0.6	Normal	0.2	Normal
334	HIV-	HIV-	41	Male	Married	Tertiary	Unemployed	Yes	No	No	No	2	4.7	0.91	79.2	1.67	28.4	Overweight/obese	106	96	110	64	86	3.11	High	4.4	Normal	0.63	Low	1.45	Normal							No	No	Class 1 obesity	Moderate		Normal		Normal	1.57	Normal	0.42	Normal
336	HIV-	HIV-	81	Female	Married	No formal	Pensioner	Yes	No	No	No	2	4.4	0.97	81	1.52	35.06	Overweight/obese	115	111	123	62	75	1.93	Normal	5.1	High	2.18	Desirable	2.18	High							Yes	No	Class 2 obesity	At risk		Normal		Normal	0.31	Normal	0.98	Normal
351	HIV+	HAART-exposed	41	Male	Cohabitating	Secondary	Self	Yes	Yes	No	No	2	4.1	0.88	66	1.74	21.75	Normal	93.4	82	145	83	84	1.25	Normal	3.5	Normal	1.47	Desirable	1.71	High	AZT/3TC/NVP		1st line	190	<200 cells/ul	12	No	No	Normal weight	Good	2018	Normal		High	0.85	Normal	0.8	Normal
360	HIV-	HIV-	79	Male	Single	Primary	Self	Yes	No	No	No	2	6.6	0.82	54.5	1.62	20.9	Normal	88.6	73	147	63	52	2.4	Normal	3.9	Normal	0.9	Low	1.31	Normal							No	No	Normal weight	Excellent		Pre-diabetic		High	1.26	Normal	0.55	Normal
371	HIV-	HIV-	30	Male	Single	Secondary	Unemployed	Yes	No	No	No	2	4.5	0.97	57.7	1.54	24.2	Normal	95.3	92	88	61	66	2.11	Normal	3.2	Normal	0.85	Low	0.52	Normal							No	No	Normal weight	At risk		Normal			0.99	Normal	0.73	Normal
376	HIV+	HAART-exposed	31	Female	Single	Secondary	Unemployed	Yes	Yes	No	No	2	5.1	0.77	60.4	1.52	26.07	Overweight/obese	103	79	123	80	92	3.02	High	4.7	Normal	1.46	Desirable	0.48	Normal		AZT/3TC/LPV-r	2nd line	420	350 - 499 cells/ul	7	No	No	Class 1 obesity	Good		Normal		Normal	0.78	Normal	0.8	Normal
377	HIV-	HIV-	50	Female	Single	Secondary	Self	Yes	No	No	No	2	6.6	0.85	74.1	1.57	30.1	Overweight/obese	115.5	98	107	74	62	4.93	High	6.9	High	1.56	Desirable	0.91	Normal							No	No	Class 2 obesity	Moderate		Pre-diabetic		Normal	1.02	Normal	0.07	Normal
378	HIV-	HIV-	31	Female	Single	Secondary	Formal full time	No	No	No	No	2	5	0.84	55.4	1.62	21.21	Normal	90	75.5	104	56	80	2.57	Normal	4.3	Normal	1.26	Low	1.03	Normal							No	No	Normal weight	Moderate		Normal		Normal	0.79	Normal	1.09	Normal
391	HIV+	HAART-exposed	40	Female	Single	Secondary	Unemployed	Yes	Yes	No	No	2	4.2	0.9	50.2	1.51	22.02	Normal	89	80.5	94	65	69	1.58	Normal	3.1	Normal	1.2	Low	0.7	Normal	AZT/AZT/3TC/NVPTC/EFV		1st line	235	200 - 349 cells/ul	9	No	No	Normal weight	At risk	2012	Normal	2017	Normal	0.86	Normal	0.09	Normal
393	HIV-	HIV-	32	Male	Single	Secondary	Self	Yes	No	No	No	2	4.7	0.94	52	1.67	18.65	Normal	81.5	76.5	111	65	68	0.44	Normal	3.5	Normal	2.7	Desirable	0.8	Normal							Yes	Yes	Normal weight	Moderate		Normal		Normal	0.7	Normal	0.03	Normal
396	HIV-	HIV-	23	Female	Single	Secondary	Unemployed	Yes	No	No	No	2	4	0.83	63.4	1.62	24.16	Normal	100.1	83.5	109	67	70	2.02	Normal	3.6	Normal	1.4	Desirable	0.4	Normal							No	No	Normal weight	Moderate		Normal		Normal	0.79	Normal	0.3	Normal
398	HIV-	HIV-	26	Female	Single	Tertiary	Unemployed	Yes	No	No	No	2	3.9	0.82	61.4	1.55	25.56	Overweight/obese	98.5	80.5	121	70	76	2.54	Normal	4.3	Normal	1.4	Desirable	0.8	Normal							No	No	Class 1 obesity	Moderate		Normal		Normal	0.92	Normal	0.7	Normal
400	HIV+	HAART-exposed	38	Female	Cohabitating	Secondary	Unemployed	Yes	Yes	No	No	2	4.6	0.79	60.3	1.46	28.29	Overweight/obese	97	77	107	71	89	3.28	High	4.6	Normal	1	Low	0.7	Normal						106	No	No	Class 1 obesity	Good	2009	Normal		Normal	0.32	Normal	0.07	Normal
401	HIV-	HIV-	24	Female	Single	Secondary	Unemployed	Yes	No	No	No	2	4.3	0.95	80.5	1.56	33.29	Overweight/obese	105	100.2	115	73	78	0.19	Normal	1.8	Normal	1.2	Low	0.9	Normal							No	No	Class 2 obesity	At risk		Normal		Normal	1	Normal	0.92	Normal
402	HIV-	HIV-	21	Female	Single	Secondary	Unemployed	Yes	No	No	No	2	4.1	0.88	66.9	1.66	24.16	Normal	102	90	127	76	60	1.27	Normal	2.9	Normal	1.4	Desirable	0.5	Normal							No	No	Normal weight	At risk		Normal		Normal	1.84	Normal	0.69	Normal
404	HIV-	HIV-	28	Female	Single	Secondary	Unemployed	Yes	No	No	No	2	4.7	0.82	67	1.53	28.62	Overweight/obese	109	89	129	82	69	1.5	Normal	3.8	Normal	1.8	Desirable	1.1	Normal							No	No	Class 1 obesity	Moderate		Normal		Normal	0.96	Normal	0.35	Normal
405	HIV-	HIV-	23	Female	Single	Secondary	Unemployed	Yes	No	No	No	2	4	0.8	54.2	1.6	21.3	Normal	92	73.5	133	81	66	2.43	Normal	4	Normal	1.3	Desirable	0.6	Normal							No	No	Normal weight	Moderate		Normal		High	1.05	Normal	0.49	Normal
406	HIV-	HIV-	21	Female	Single	Secondary	Unemployed	Yes	No	No	No	2	3.7	0.89	66.2	1.7	22.91	Normal	93	83	115	71	54	2.07	Normal	3.8	Normal	1.5	Desirable	0.5	Normal							No	No	Normal weight	At risk		Normal		Normal	0.89	Normal	0.22	Normal
409	HIV+	HAART-exposed	43	Female	Married	Secondary	Unemployed	Yes	Yes	No	No	2	5.3	0.85	82.3	1.59	32.55	Overweight/obese	114	97	125	79	86	3.19	High	5.4	High	1.8	Desirable	0.9	Normal	AZT/AZT/3TC/NVPTC/EFV		1st line	412	350 - 499 cells/ul	40	Yes	No	Class 2 obesity	Moderate		Normal	2014	Normal	0.79	Normal	0.17	Normal
411	HIV+	HAART-exposed	35	Female	Cohabitating	Secondary	Formal full time	Yes	Yes	No	No	2	4.7	0.72	82.7	1.65	30.38	Overweight/obese	92	66	107	65	66	1.75	Normal	3.3	Normal	1.1	Low	1	Normal		AZT/3TC/LPV-r	2nd line	238	200 - 349 cells/ul	119	No	Yes	Class 2 obesity	Excellent	2008	Normal	2008	Normal	0.81	Normal	0.28	Normal
412	HIV-	HIV-	68	Female	Married	Primary	Unemployed	Yes	No	No	No	2	5.2	0.91	82.3	1.58	32.88	Overweight/obese	113	102.5	115	79	84	2.22	Normal	4.7	Normal	1.3	Desirable	2.6	High							Yes	No	Class 2 obesity	At risk		Normal		Normal	0.75	Normal	0.56	Normal
415	HIV-	HIV-	38	Female	Married	Secondary	Formal full time	Yes	No	No	No	2	5.2	0.84	73	1.53	31.18	Overweight/obese	106.5	89.6	111	80	81	1.93	Normal	3.4	Normal	1.2	Low	0.6	Normal							No	No	Class 2 obesity	Moderate		Normal		Normal	0.77	Normal	0.23	Normal
422	HIV-	HIV-	25	Female	Single	Secondary	Unemployed	No	No	No	No	2	4.5	0.78	94.4	1.69	33.25	Overweight/obese	126	98	121	76	85	1.55	Normal	3.1	Normal	1	Low	1.2	Normal							No	No	Class 2 obesity	Good		Normal		Normal	0.74	Normal	0.86	Normal
424	HIV+	HAART-exposed	64	Female	Married	Primary	Unemployed	Yes	Yes	No	No	2	5.6	0.81	81.3	1.52	35.42	Overweight/obese	120	97.5	128	76	68	2.95	Normal	4.5	Normal	1.1	Low	1	Normal		AZT/3TC/LPV-r	2nd line	208	200 - 349 cells/ul	24	No	No	Class 2 obesity	Moderate		Normal	2016	Normal	0.76	Normal	0.68	Normal
438	HIV+	HAART-exposed	36	Female	Married	Secondary	Formal full time	Yes	Yes	No	No	2	5.1	0.95	104	1.63	39.38	Overweight/obese	121.5	116	104	72	63	2.34	Normal	4	Normal	1.3	Desirable	0.8	Normal	AZT/AZT/3TC/NVPTC/EFV		1st line	716	>=500 cells/ul	48	No	No	Class 2 obesity	At risk	2014	Normal	2014	Normal	0.93	Normal	0.44	Normal
439	HIV+	HAART-exposed	26	Female	Cohabitating	Secondary	Formal full time	Yes	Yes	No	No	2	4.4	0.91	75	1.67	26.89	Overweight/obese	107.5	98	114	73	82	4.24	High	5.9	High	1.3	Desirable	0.8	Normal	AZT/AZT/3TC/NVPTC/EFV		1st line	587	>=500 cells/ul	5	No	No	Class 1 obesity	At risk	2017	Normal	2017	Normal	0.7	Normal	0.38	Normal
441	HIV+	HAART-exposed	33	Male	Single	Secondary	Unemployed	Yes	Yes	No	No	2	4.9	0.85	55	1.64	20.42	Normal	82	70	109	77	67	1.75	Normal	3.4	Normal	1.2	Desirable	1	Normal	AZT/AZT/3TC/NVPTC/EFV		1st line	214	200 - 349 cells/ul	2	No	No	Normal weight	Good	2018	Normal	2018	Normal	1.24	Normal	0.24	Normal
442	HIV+	HAART-exposed	34	Female	Cohabitating	Secondary	Unemployed	Yes	Yes	No	No	2	4.2	0.81	54	1.64	20.2	Normal	91	74	97	71	74	2.08	Normal	3.7	Normal	1.3	Desirable	0.7	Normal		AZT/3TC/LPV-r	2nd line	536	>=500 cells/ul	2	No	No	Normal weight	Moderate	2018	Normal	2018	Normal	0.77	Normal	0.38	Normal
444	HIV-	HIV-	28	Female	Single	Tertiary	Unemployed	Yes	No	No	No	2	4.3	0.89	115.6	1.76	37.45	Overweight/obese	135.8	121	115	87	72	3.35	High	4.8	Normal	1	Low	1	Normal							No	No	Class 2 obesity	At risk		Normal		Normal	0.82	Normal	0.97	Normal
446	HIV-	HIV-	36	Female	Married	Tertiary	Formal full time	Yes	No	No	No	2	4.7	0.98	69.6	1.62	26.39	Overweight/obese	98	96	124	81	65	2.88	Normal	4.6	Normal	1.4	Desirable	0.7	Normal							No	No	Class 1 obesity	At risk		Normal		Normal	1.02	Normal	0.44	Normal
447	HIV+	HAART-naive	28	Female	Single	Secondary	Formal full time	Yes	No	No	No	2	4.5	0.76	73.2	1.65	26.79	Overweight/obese	107.4	82	123	73	90	1.65	Normal	3.3	Normal	1.2	Low	1	Normal				232	200 - 349 cells/ul		No	No	Class 1 obesity	Good		Normal		Normal	0.85	Normal	0.84	Normal
450	HIV-	HIV-	25	Female	Single	Secondary	Unemployed	Yes	No	No	No	2	4.7	6.69	87.5	1.54	37.09	Overweight/obese	16	107	110	76	76	2.05	Normal	3.8	Normal	1.3	Desirable	1	Normal							No	No	Class 2 obesity	At risk		Normal		Normal	0.78	Normal	0.18	Normal
452	HIV+	HAART-exposed	29	Female	Married	Secondary	Unemployed	Yes	Yes	No	No	2	3.9	0.8	56.9	1.57	23.08	Normal	97	78	103	61	73	1.73	Normal	4.1	Normal	2.1	Desirable	0.6	Normal	AZT/AZT/3TC/NVPTC/EFV		1st line	340	350 - 499 cells/ul	26	No	No	Normal weight	Moderate		Normal	2016	Normal	0.57	Normal	0.67	Normal
453	HIV+	HAART-naive	37	Female	Single	Secondary	Self	Yes	No	No	No	2	4.6	0.93	72.9	1.56	30.15	Overweight/obese	108	100	104	70	76	2.9	Normal	4.5	Normal	1.1	Low	1.1	Normal				844	>=500 cells/ul		No	No	Class 2 obesity	At risk		Normal		Normal	0.41	Normal	0.18	Normal
455	HIV+	HAART-exposed	41	Female	Married	Secondary	Self	Yes	Yes	No	No	2	5.7	0.8	69.4	1.58	27.8	Overweight/obese	115	92	113	79	77	3.1	High	5.2	High	1.6	Desirable	1.1	Normal	AZT/AZT/3TC/NVPTC/EFV		1st line	477	350 - 499 cells/ul	27	No	Yes	Class 1 obesity	Moderate		Normal		Normal	0.49	Normal	0.5	Normal
456	HIV-	HIV-	34	Female	Single	Tertiary	Formal full time	Yes	No	No	No	2	4.5	0.96	88.1	1.58	35.29	Overweight/obese	113	108	102	78	82	1.74	Normal	3.2	Normal	1.1	Low	0.8	Normal							No	No	Class 2 obesity	At risk		Normal		Normal	0.49	Normal	0.42	Normal
457	HIV+	HIV-	52	Female	Single	Secondary	Self	Yes	No	No	No	2	5.1	0.87	60.9	1.55	25.35	Overweight/obese	102	89	133	79	64	1.45	Normal	3.4	Normal	1.4	Desirable	1.2	Normal					350 - 499 cells/ul		Yes	No	Class 1 obesity	At risk		Normal		High	0.49	Normal	0.42	Normal
458	HIV-	HIV-	35	Male	Single	Secondary	Self	Yes	No	No	No	2	5	0.83	77.8	1.67	27.83	Overweight/obese	102	85.5	118	75	67	1.62	Normal	3.3	Normal	1	Low	1.5	Normal							No	Yes	Class 1 obesity	Excellent		Normal		Normal	0.31	Normal	0.33	Normal
462	HIV+	HAART-naive	30	Male	Married	Secondary	Formal full time	Yes	No	No	No	2	5.1	0.84	61.2	1.66	22.21	Normal	87	73	99	64	83	1.64	Normal	2.6	Normal	0.6	Low	0.8	Normal				137	<200 cells/ul		No	No	Normal weight	Excellent		Normal		Normal	0.4	Normal	0.8	Normal
463	HIV+	HAART-naive	37	Female	Married	Secondary	Formal full time	Yes	No	No	No	2	5.2	0.75	58.5	1.6	22.85	Normal	98.5	74	108	74	123	1.55	Normal	2.7	Normal	0.7	Low	1	Normal				376	350 - 499 cells/ul		Yes	No	Normal weight	Good		Normal		Normal	0.71	Normal	1.18	Normal
465	HIV+	HAART-naive	45	Female	Cohabitating	Secondary	Unemployed	Yes	No	No	No	2	5.7	0.83	55.8	1.58	22.35	Normal	90	74.5	107	63	66	0.49	Normal	3.6	Normal	2.7	Desirable	0.9	Normal				64	<200 cells/ul		No	No	Normal weight	Moderate		Normal		Normal	0.72	Normal	0.56	Normal
467	HIV-	HIV-	49	Female	Married	Secondary	Unemployed	Yes	No	No	No	2	4.3	0.76	53.6	1.57	21.83	Normal	92.5	70	121	75	74	1.78	Normal	4.2	Normal	2.1	Desirable	0.7	Normal							No	No	Normal weight	Good		Normal		Normal	0.41	Normal	0.19	Normal
470	HIV-	HIV-	37	Female	Cohabitating	Secondary	Unemployed	Yes	No	No	No	2	4.6	0.7	49.4	1.55	20.56	Normal	95	66.5	129	84	82	2.24	Normal	3.6	Normal	1	Low	0.8	Normal							No	No	Normal weight	Excellent		Normal		Normal	0.56	Normal	0.9	Normal
471	HIV+	HAART-exposed	70	Female	Single	Primary	Unemployed	Yes	Yes	No	No	2	4.5	0.85	52.8	1.52	22.85	Normal	102	87	113	69	81	3.12	High	5.7	High	1.9	Desirable	1.5	Normal	AZT/AZT/3TC/NVPTC/EFV		1st line	542	>=500 cells/ul	48	No	No	Normal weight	Moderate	2012	Normal	2012	Normal	0.28	Normal	0.7	Normal
474	HIV+	HAART-naive	27	Female	Married	Secondary	Unemployed	Yes	No	No	No	2	4.5	0.82	66.4	1.54	28	Overweight/obese	99	81	109	71	96	2.78	Normal	5.1	High	2	Desirable	0.7	Normal				847	>=500 cells/ul		No	No	Class 1 obesity	Moderate		Normal		Normal	0.73	Normal	0.61	Normal
475	HIV+	HAART-naive	36	Male	Cohabitating	Secondary	Self	Yes	No	No	No	2	4.3	0.85	56.7	1.66	20.5	Normal	89	76	140	82	63	2.79	Normal	4.4	Normal	1.2	Desirable	0.9	Normal				228	200 - 349 cells/ul		No	Yes	Normal weight	Good		Normal		High	0.91	Normal	1.1	Normal
477	HIV-	HIV-	24	Female	Single	Secondary	Unemployed	Yes	No	No	No	2	5.2	0.75	71.1	1.53	30.37	Overweight/obese	109	82	111	68	66	2.37	Normal	3.8	Normal	1.2	Low	0.5	Normal							No	No	Class 2 obesity	Good		Normal		Normal	0.86	Normal	0.19	Normal
478	HIV-	HIV-	27	Male	Single	Secondary	Self	Yes	No	No	No	2	3.1	0.79	63.4	1.79	19.79	Normal	91	72	114	77	49	1.61	Normal	3.8	Normal	1.6	Desirable	1.3	Normal							Yes	No	Normal weight	Excellent		Normal		Normal	0.75	Normal	0.69	Normal
482	HIV+	HIV-	25	Female	Single	Secondary	Formal full time	Yes	Yes	No	No	2	4.9	0.78	77.5	1.68	27.62	Overweight/obese	110	86	101	65	68	1.7	Normal	4	Normal	1.8	Desirable	1.1	Normal					>=500 cells/ul		No	No	Class 1 obesity	Good		Normal		Normal	10.42	Normal	0.98	Normal
489	HIV+	HAART-naive	27	Female	Cohabitating	Tertiary	Unemployed	Yes	No	No	No	2	4.6	0.72	56.6	1.54	23.87	Normal	97	70	116	76	113	0.81	Normal	2.3	Normal	0.9	Low	1.3	Normal				135	<200 cells/ul		No	Yes	Normal weight	Excellent		Normal		Normal	0.39	Normal	0.47	Normal
490	HIV+	HAART-exposed	26	Female	Single	Secondary	Unemployed	Yes	Yes	No	No	2	4.6	0.86	81.8	1.5	36.57	Overweight/obese	113	97	111	78	86	1.95	Normal	3.7	Normal	1.2	Low	1.2	Normal	AZT/AZT/3TC/NVPTC/EFV		1st line	444	350 - 499 cells/ul	7	No	No	Class 2 obesity	Moderate	2017	Normal	2017	Normal	1.6	Normal	2.25	Normal
492	HIV+	HAART-exposed	61	Male	Married	Primary	Unemployed	Yes	Yes	No	No	2	5.3	0.95	45.1	1.64	16.69		75	71	145	90	76	1.04	Normal	3.9	Normal	2	Desirable	1.9	High	AZT/AZT/3TC/NVPTC/EFV		1st line	326	200 - 349 cells/ul	8	Yes	No	Underweight	Moderate	2017	Normal	2017	High	0.97	Normal	1.19	Normal
493	HIV-	HIV-	25	Female	Single	Secondary	Unemployed	Yes	No	No	No	2	4.7	0.81	44.5	1.47	20.73	Normal	84	68	131	86	73	3.28	High	4.9	Normal	1.3	Desirable	0.7	Normal							No	No	Normal weight	Moderate		Normal		High	1.04	Normal	0.9	Normal
494	HIV+	HAART-exposed	36	Female	Single	Secondary	Unemployed	Yes	Yes	No	No	2	5	0.79	67.4	1.56	27.7	Overweight/obese	110	87	102	76	89	2.59	Normal	3.9	Normal	0.9	Low	0.9	Normal	AZT/AZT/3TC/NVPTC/EFV		1st line	296	200 - 349 cells/ul	53	No	No	Class 1 obesity	Good	2013	Normal	2013	Normal	0.1	Normal	0.4	Normal
496	HIV+	HAART-exposed	34	Female	Single	Tertiary	Self	Yes	Yes	No	No	2	5.2	0.68	67.3	1.63	25.27	Overweight/obese	111	76	133	82	78	2.03	Normal	3.6	Normal	1.3	Desirable	0.6	Normal	AZT/AZT/3TC/NVPTC/EFV		1st line	878	>=500 cells/ul	27	No	No	Class 1 obesity	Excellent		Normal	2016	High	1.12	Normal	0.85	Normal
500	HIV+	HAART-naive	48	Female	Single	Secondary	Unemployed	Yes	No	No	No	2	3.4	0.91	46.7	1.6	18.24		88	80	131	81	73	1.41	Normal	3.1	Normal	1.1	Low	1.3	Normal				312	200 - 349 cells/ul		No	No	Underweight	At risk		Normal		High	0.6	Normal	0.8	Normal
501	HIV+	HAART-naive	47	Male	Married	Secondary	Unemployed	Yes	No	No	No	2	5.7	0.94	65	1.71	22.23	Normal	90	85	113	71	85	3.17	High	4.3	Normal	0.9	Low	0.5	Normal				540	>=500 cells/ul		Yes	Yes	Normal weight	Moderate		Normal		Normal	1.13	Normal	3.1	Normal
502	HIV+	HAART-exposed	35	Male	Single	Secondary	Unemployed	Yes	No	No	No	2	4.3	0.83	48.3	1.69	16.95		78	65	129	83	79	1.44	Normal	3.3	Normal	1.5	Desirable	0.8	Normal	AZT/AZT/3TC/NVPTC/EFV		1st line	502	>=500 cells/ul	18	No	No	Underweight	Excellent	2015	Normal		Normal	0.38	Normal	14.32	Normal
503	HIV+	HAART-exposed	42	Male	Single	Primary	Formal full time	Yes	No	No	No	2	5.1	0.81	64.2	1.68	22.83	Normal	95	76.5	128	73	65	2.54	Normal	3.9	Normal	1	Low	0.8	Normal	AZT/AZT/3TC/NVPTC/EFV		1st line	425	350 - 499 cells/ul	1	Yes	Yes	Normal weight	Excellent	2018	Normal		Normal	1.05	Normal	15.6	Normal
504	HIV+	HAART-naive	25	Male	Single	Primary	Unemployed	Yes	No	No	No	2	3.6	0.91	62.6	1.73	20.92	Normal	81.5	74.5	137	80	54	1.84	Normal	4.4	Normal	2.2	Desirable	0.8	Normal				516	>=500 cells/ul		Yes	Yes	Normal weight	Moderate		Normal		High	0.98	Normal	1.19	Normal
505	HIV+	HAART-naive	40	Male	Married	Secondary	Self	Yes	No	No	No	2	8.9	0.87	53	1.6	20.63	Normal	83	72	112	67	57	1.78	Normal	3.2	Normal	1.1	Desirable	0.7	Normal				195	<200 cells/ul		Yes	Yes	Normal weight	Good		Diabetic		Normal	0.87	Normal	1.13	Normal
507	HIV+	HAART-naive	57	Male	Married	Secondary	Unemployed	Yes	No	No	No	2	4.4	0.91	65.3	1.68	23.19	Normal	101	92	138	85	61	3.15	High	4.7	Normal	1	Low	1.2	Normal				168	<200 cells/ul		No	No	Normal weight	Moderate		Normal		High	1.01	Normal	1.16	Normal
508	HIV+	HAART-naive	27	Male	Single	Secondary	Unemployed	Yes	No	No	No	2	3.5	0.91	65.3	1.79	20.49	Normal	86	78	91	43	51	2.25	Normal	3.7	Normal	0.9	Low	1.2	Normal				287	200 - 349 cells/ul		Yes	No	Normal weight	Moderate		Normal		Normal	1.32	Normal	0.66	Normal
512	HIV+	HAART-exposed	36	Female	Single	Secondary	Self	Yes	Yes	No	No	2	4.5	0.78	72.9	1.6	28.62	Overweight/obese	111	87	116	86	82	2.28	Normal	4	Normal	1.4	Desirable	0.7	Normal	AZT/AZT/3TC/NVPTC/EFV		1st line	952	>=500 cells/ul	12	No	Yes	Class 1 obesity	Good	2017	Normal	2017	Normal	0.96	Normal	5.77	Normal
513	HIV+	HAART-naive	48	Female	Single	Secondary	Self	Yes	No	No	No	2	3.8	0.88	58	1.5	25.78	Overweight/obese	96	84	106	62	85	2.05	Normal	3.6	Normal	1	Low	1.2	Normal				567	>=500 cells/ul		No	No	Class 1 obesity	At risk		Normal		Normal	1.08	Normal	0.77	Normal
514	HIV+	HAART-exposed	53	Female	Married	No formal	Unemployed	Yes	Yes	No	No	2	18.3	0.95	75.9	1.62	28.89	Overweight/obese	99	94	217	108	65	3.16	High	5	Normal	1.2	Low	1.4	Normal	AZT/AZT/3TC/NVPTC/EFV		1st line	478	350 - 499 cells/ul	36	No	No	Class 1 obesity	At risk		Diabetic		High	0.93	Normal	0.83	Normal
515	HIV+	HAART-exposed	41	Male	Single	Secondary	Formal full time	Yes	Yes	No	No	2	4.9	0.94	58.6	1.84	17.31		80	75	107	77	62	2.05	Normal	4.1	Normal	1.1	Desirable	2.1	High	AZT/AZT/3TC/NVPTC/EFV		1st line	229	200 - 349 cells/ul	5	No	No	Underweight	Moderate		Normal	2017	Normal	0.96	Normal	0.67	Normal
517	HIV+	HAART-exposed	31	Female	Single	Secondary	Unemployed	Yes	Yes	No	No	2	3.9	0.78	60.5	1.63	22.77	Normal	90	70	101	67	71	1.85	Normal	3.8	Normal	1.4	Desirable	1.2	Normal	AZT/AZT/3TC/NVPTC/EFV		1st line	701	>=500 cells/ul	39	No	Yes	Normal weight	Good		Normal	2015	Normal	1.08	Normal	0.61	Normal
518	HIV+	HAART-exposed	44	Female	Married	Secondary	Unemployed	Yes	Yes	No	No	2	4.6	0.82	54.4	1.58	21.68	Normal	88	72.5	98	67	61	2.4	Normal	4.3	Normal	1.4	Desirable	1.1	Normal	AZT/AZT/3TC/NVPTC/EFV		1st line	602	>=500 cells/ul	63	No	No	Normal weight	Moderate		Normal	2013	Normal	0.93	Normal	0.64	Normal
519	HIV+	HAART-exposed	51	Female	Married	Secondary	Self	Yes	Yes	No	No	2	5	0.92	55.7	1.56	22.77	Normal	87	80	113	74	55	3.02	High	5.5	High	1.8	Desirable	1.5	Normal		AZT/3TC/LPV-r	2nd line	764	>=500 cells/ul	15	No	No	Normal weight	At risk		Normal	2006	Normal	0.71	Normal	8.34	Normal
520	HIV+	HAART-exposed	50	Male	Single	Secondary	Unemployed	Yes	Yes	No	No	2	3.4	1.07	49.3	1.65	18.22		81	87	142	81	78	2.05	Normal	4.6	Normal	2.1	Desirable	1	Normal	AZT/AZT/3TC/NVPTC/EFV		1st line	710	>=500 cells/ul	70	No	No	Underweight	At risk		Normal	2012	High	0.93	Normal	0.64	Normal
521	HIV+	HAART-naive	29	Female	Single	Tertiary	Formal full time	Yes	No	No	No	2	3.9	0.84	69.4	1.66	25.06	Overweight/obese	98	82.6	99	69	92	1.08	Normal	2.5	Normal	1.1	Low	0.7	Normal				9	<200 cells/ul		No	No	Class 1 obesity	Moderate		Normal		Normal	0.71	Normal	8.34	Normal
531	HIV+	HAART-naive	23	Male	Single	Secondary	Formal full time	No	No	No	No	2	5	0.86	60.2	1.75	19.72	Normal	85	73	130	78	71	1.6	Normal	3.1	Normal	1	Low	1.1	Normal				379	350 - 499 cells/ul		Yes	No	Normal weight	Good		Normal		High	2.01	Normal	0.98	Normal
532	HIV+	HAART-naive	43	Male	Cohabitating	Primary	Self	Yes	No	No	No	2	4.6	0.89	52.1	1.68	18.5	Normal	87.5	78	97	56	77	1.75	Normal	3.2	Normal	1	Low	1	Normal				104	<200 cells/ul		No	No	Normal weight	Good		Normal		Normal	1.99	Normal	1.09	Normal
533	HIV+	HAART-naive	45	Male	Single	Secondary	Self	Yes	No	No	No	2	5.2	1.03	53.4	1.67	19.15	Normal	80	82	127	74	90	0.68	Normal	3.4	Normal	1.9	Desirable	1.8	High				107	<200 cells/ul		No	Yes	Normal weight	At risk		Normal		Normal	1.23	Normal	0.96	Normal
536	HIV+	HAART-naive	42	Female	Married	Tertiary	Self	Yes	No	No	No	2	5.8	0.92	69.1	1.55	28.76	Overweight/obese	98	90	135	78	60	2.69	Normal	3.8	Normal	0.7	Low	0.9	Normal				951	>=500 cells/ul		No	No	Class 1 obesity	At risk		Normal		High	1.24	Normal	0.7	Normal
539	HIV+	HAART-naive	39	Female	Cohabitating	Secondary	Unemployed	Yes	No	No	No	2	4.2	0.77	61.9	1.56	25.44	Overweight/obese	99	76.5	131	80	65	1.69	Normal	3.7	Normal	1.6	Desirable	0.9	Normal				389	350 - 499 cells/ul		No	No	Class 1 obesity	Good		Normal		High	51.83	High	1.68	Normal
541	HIV+	HAART-naive	38	Male	Single	Secondary	Unemployed	Yes	No	No	No	2	4.9	0.89	57.3	1.73	19.15	Normal	83	74	145	80	74	1.35	Normal	3.4	Normal	1.6	Desirable	1	Normal				73	<200 cells/ul		Yes	Yes	Normal weight	Good		Normal		High	16.3	Normal	1.53	Normal
542	HIV+	HAART-naive	62	Male	Married	No formal	Formal full time	Yes	No	No	No	2	6.1	0.96	73.5	1.66	26.67	Overweight/obese	94	90	132	75	79	1.06	Normal	3.4	Normal	0.7	Low	3.6	High				90	<200 cells/ul		Yes	Yes	Class 1 obesity	At risk		Pre-diabetic		High	19.6	Normal	0.48	Normal
543	HIV+	HAART-naive	28	Female	Single	Primary	Unemployed	Yes	No	No	No	2	4.2	0.69	57.9	1.57	23.49	Normal	93	64	126	84	82	2.27	Normal	3.6	Normal	1.1	Low	0.5	Normal				250	200 - 349 cells/ul		No	No	Normal weight	Excellent		Normal		Normal	30.67	Normal	0.71	Normal
548	HIV+	HAART-naive	54	Male	Married	Secondary	Formal full time	Yes	Yes	No	No	2	10	0.9	49	1.71	16.76		78	70	115	77	76	0.92	Normal	2.6	Normal	1	Low	1.5	Normal				153	<200 cells/ul		No	No	Underweight	Moderate		Diabetic	2018	Normal	54.16	High	1.57	Normal
551	HIV+	HAART-naive	43	Female	Single	Secondary	Unemployed	Yes	No	No	No	2	4.8	0.89	64.9	1.67	23.27	Normal	96.5	86	119	87	67	2.28	Normal	4	Normal	0.9	Low	1.8	High							No	No	Normal weight	At risk		Normal	2018	Normal	2.4	Normal	1.5	Normal
552	HIV+	HAART-naive	23	Female	Single	Secondary	Unemployed	Yes	No	No	No	2	4.2	0.93	74.4	1.59	29.43	Overweight/obese	106	99	102	76	93	2.17	Normal	4.2	Normal	1.3	Desirable	1.6	Normal				658	>=500 cells/ul		No	No	Class 1 obesity	At risk		Normal		Normal	1.83	Normal	3.61	Normal
[truncated: 4 more columns]
